# Supplementary material for: The genome sequencing and comparative analysis of a wild kiwifruit Actinidia eriantha
Source: Mol Hortic. 2022 May 8;2:13. doi: 10.1186/s43897-022-00034-z (PMC10515239; doi:10.1186/s43897-022-00034-z)
Supplement: Supplementary file 1 — Additional file 1: Supplementary Fig. 1. 17-mer distribution analysis for genome size and heterozygosity estimation. Supplementary Fig. 2. Subreads length distribution of PacBio clean sequence data. Supplementary Fig. 3. Hi-C interaction and assembly of chromosome-scale pseudomolecules. Supplementary Fig. 4. Insertion burst of Gypsy and Copia retrotransposons in the Actinidia eriantha genome. Supplementary Fig. 5. The distribution of gene elements within six plant species. Ae: Actinidia eriantha, Ac: A. chinensis. Supplementary Fig. 6. The synteny between the Actinidia eriantha (Ae) and A. chinensis (Ac) pseudo-chromosomes. Supplementary Fig. 7. The length distribution of presence/absence-variation (PAV) sequences in Actinidia eriantha (Ae) and A. chinensis (Ac). Supplementary Fig. 8. Homologs of the Actinidia eriantha/A. chinensis presence/absence-variation genes across different Actinidia taxa. A red color indicates the presence of a gene while a blue color indicates the absence of a gene in a corresponding species or variety. Supplementary Fig. 9. Statistical analysis of orthologs or unique paralogs present in six plant species. Supplementary Fig. 10. Dividing Ae WGD events based on pairwise synonymous substitution rates (Ks values) of paralogs. Supplementary Fig. 11. The consistent gene expressions in both transcriptome data and quantitative real-time polymerase chain reactions. Supplementary Fig. 12. The best K value estimated for STRUCTURE analysis of diverse kiwifruit taxa. Supplementary Table 1. Genome survey summary based on a k-mer analysis. Supplementary Table 2. Summary of the sequencing data of Actinidia eriantha. Supplementary Table 3. Comparison of kiwifruit genome assembly statistics. Supplementary Table 4. Summary of scaffolds in each chromosome-scale pseudomolecules. Supplementary Table 5. Assessing Actinidia eriantha genome and annotation completeness with BUSCO analysis. Supplementary Table 6. Statistics of genomic repetitive contents of Actinidi [file 43897_2022_34_MOESM1_ESM.zip]

Archive with 2 entries (2 files):
- Supplementary_Excel_Tables.xlsx
- Supplementary_information.docx
