# Supplementary material for: The genome sequencing and comparative analysis of a wild kiwifruit Actinidia eriantha
Source: Mol Hortic. 2022 May 8;2:13. doi: 10.1186/s43897-022-00034-z (PMC10515239; doi:10.1186/s43897-022-00034-z)
Supplement: Supplementary file 1 — Additional file 1: Supplementary Fig. 1. 17-mer distribution analysis for genome size and heterozygosity estimation. Supplementary Fig. 2. Subreads length distribution of PacBio clean sequence data. Supplementary Fig. 3. Hi-C interaction and assembly of chromosome-scale pseudomolecules. Supplementary Fig. 4. Insertion burst of Gypsy and Copia retrotransposons in the Actinidia eriantha genome. Supplementary Fig. 5. The distribution of gene elements within six plant species. Ae: Actinidia eriantha, Ac: A. chinensis. Supplementary Fig. 6. The synteny between the Actinidia eriantha (Ae) and A. chinensis (Ac) pseudo-chromosomes. Supplementary Fig. 7. The length distribution of presence/absence-variation (PAV) sequences in Actinidia eriantha (Ae) and A. chinensis (Ac). Supplementary Fig. 8. Homologs of the Actinidia eriantha/A. chinensis presence/absence-variation genes across different Actinidia taxa. A red color indicates the presence of a gene while a blue color indicates the absence of a gene in a corresponding species or variety. Supplementary Fig. 9. Statistical analysis of orthologs or unique paralogs present in six plant species. Supplementary Fig. 10. Dividing Ae WGD events based on pairwise synonymous substitution rates (Ks values) of paralogs. Supplementary Fig. 11. The consistent gene expressions in both transcriptome data and quantitative real-time polymerase chain reactions. Supplementary Fig. 12. The best K value estimated for STRUCTURE analysis of diverse kiwifruit taxa. Supplementary Table 1. Genome survey summary based on a k-mer analysis. Supplementary Table 2. Summary of the sequencing data of Actinidia eriantha. Supplementary Table 3. Comparison of kiwifruit genome assembly statistics. Supplementary Table 4. Summary of scaffolds in each chromosome-scale pseudomolecules. Supplementary Table 5. Assessing Actinidia eriantha genome and annotation completeness with BUSCO analysis. Supplementary Table 6. Statistics of genomic repetitive contents of Actinidi [file 43897_2022_34_MOESM1_ESM.zip › Supplementary_Excel_Tables.xlsx]

## Sheet: Supplementary Table 11
Supplementary Table 11. Enriched GO terms of the genes specific presented in our Ae genome.
ID	Description	GeneRatio	BgRatio	pvalue	p.adjust	qvalue	geneID	Count
GO:0030031	cell projection assembly	11/575	120/30676	1.67792e-05	0.00356837	0.00330284	evm.model.scaf_97.6/evm.model.scaf_64.58/evm.model.scaf_48.28/evm.model.scaf_111.999/evm.model.scaf_43.199/evm.model.scaf_185.249/evm.model.scaf_126.15/evm.model.scaf_113.378/evm.model.scaf_25.159/evm.model.scaf_136.125/evm.model.scaf_127.14	11
GO:0044780	bacterial-type flagellum assembly	11/575	120/30676	1.67792e-05	0.00356837	0.00330284	evm.model.scaf_97.6/evm.model.scaf_64.58/evm.model.scaf_48.28/evm.model.scaf_111.999/evm.model.scaf_43.199/evm.model.scaf_185.249/evm.model.scaf_126.15/evm.model.scaf_113.378/evm.model.scaf_25.159/evm.model.scaf_136.125/evm.model.scaf_127.14	11
GO:0044781	bacterial-type flagellum organization	11/575	120/30676	1.67792e-05	0.00356837	0.00330284	evm.model.scaf_97.6/evm.model.scaf_64.58/evm.model.scaf_48.28/evm.model.scaf_111.999/evm.model.scaf_43.199/evm.model.scaf_185.249/evm.model.scaf_126.15/evm.model.scaf_113.378/evm.model.scaf_25.159/evm.model.scaf_136.125/evm.model.scaf_127.14	11
GO:0009607	response to biotic stimulus	12/575	150/30676	2.77502e-05	0.00421882	0.0039049	evm.model.scaf_122.218/evm.model.scaf_23.264/evm.model.scaf_25.6/evm.model.scaf_43.199/evm.model.scaf_185.286/evm.model.scaf_43.202/evm.model.scaf_23.261/evm.model.scaf_43.193/evm.model.scaf_23.265/evm.model.scaf_60.356/evm.model.scaf_43.194/evm.model.scaf_43.204	12
GO:0030030	cell projection organization	11/575	129/30676	3.30629e-05	0.00421882	0.0039049	evm.model.scaf_97.6/evm.model.scaf_64.58/evm.model.scaf_48.28/evm.model.scaf_111.999/evm.model.scaf_43.199/evm.model.scaf_185.249/evm.model.scaf_126.15/evm.model.scaf_113.378/evm.model.scaf_25.159/evm.model.scaf_136.125/evm.model.scaf_127.14	11
GO:0140694	non-membrane-bounded organelle assembly	13/575	262/30676	0.00145515	0.100666	0.093175	evm.model.scaf_139.3/evm.model.scaf_97.6/evm.model.scaf_64.58/evm.model.scaf_48.28/evm.model.scaf_111.999/evm.model.scaf_43.199/evm.model.scaf_185.249/evm.model.scaf_126.15/evm.model.scaf_113.378/evm.model.scaf_25.159/evm.model.scaf_136.125/evm.model.scaf_127.14/evm.model.scaf_77.22	13
GO:0070925	organelle assembly	13/575	263/30676	0.00150533	0.100666	0.093175	evm.model.scaf_139.3/evm.model.scaf_97.6/evm.model.scaf_64.58/evm.model.scaf_48.28/evm.model.scaf_111.999/evm.model.scaf_43.199/evm.model.scaf_185.249/evm.model.scaf_126.15/evm.model.scaf_113.378/evm.model.scaf_25.159/evm.model.scaf_136.125/evm.model.scaf_127.14/evm.model.scaf_77.22	13
GO:0006195	purine nucleotide catabolic process	3/575	15/30676	0.0025198	0.100666	0.093175	evm.model.scaf_171.342.1/evm.model.scaf_59.403/evm.model.scaf_52.260	3
GO:0006198	cAMP catabolic process	3/575	15/30676	0.0025198	0.100666	0.093175	evm.model.scaf_171.342.1/evm.model.scaf_59.403/evm.model.scaf_52.260	3
GO:0009154	purine ribonucleotide catabolic process	3/575	15/30676	0.0025198	0.100666	0.093175	evm.model.scaf_171.342.1/evm.model.scaf_59.403/evm.model.scaf_52.260	3
GO:0009187	cyclic nucleotide metabolic process	3/575	15/30676	0.0025198	0.100666	0.093175	evm.model.scaf_171.342.1/evm.model.scaf_59.403/evm.model.scaf_52.260	3
GO:0009214	cyclic nucleotide catabolic process	3/575	15/30676	0.0025198	0.100666	0.093175	evm.model.scaf_171.342.1/evm.model.scaf_59.403/evm.model.scaf_52.260	3
GO:0009261	ribonucleotide catabolic process	3/575	15/30676	0.0025198	0.100666	0.093175	evm.model.scaf_171.342.1/evm.model.scaf_59.403/evm.model.scaf_52.260	3
GO:0046058	cAMP metabolic process	3/575	15/30676	0.0025198	0.100666	0.093175	evm.model.scaf_171.342.1/evm.model.scaf_59.403/evm.model.scaf_52.260	3
GO:0072523	purine-containing compound catabolic process	3/575	15/30676	0.0025198	0.100666	0.093175	evm.model.scaf_171.342.1/evm.model.scaf_59.403/evm.model.scaf_52.260	3
GO:0006457	protein folding	13/575	279/30676	0.00252453	0.100666	0.093175	evm.model.scaf_61.205/evm.model.scaf_108.27/evm.model.scaf_49.714/evm.model.scaf_63.29/evm.model.scaf_86.186/evm.model.scaf_112.596/evm.model.scaf_45.133/evm.model.scaf_99.189/evm.model.scaf_35.178/evm.model.scaf_32.2/evm.model.scaf_52.383/evm.model.scaf_45.116/evm.model.scaf_21.19	13
GO:0009166	nucleotide catabolic process	3/575	16/30676	0.0030584	0.108403	0.100337	evm.model.scaf_171.342.1/evm.model.scaf_59.403/evm.model.scaf_52.260	3
GO:1901292	nucleoside phosphate catabolic process	3/575	16/30676	0.0030584	0.108403	0.100337	evm.model.scaf_171.342.1/evm.model.scaf_59.403/evm.model.scaf_52.260	3
GO:0006074	(1->3)-beta-D-glucan metabolic process	3/575	21/30676	0.00677654	0.216172	0.200086	evm.model.scaf_121.89/evm.model.scaf_45.133/evm.model.scaf_59.429	3
GO:0006075	(1->3)-beta-D-glucan biosynthetic process	3/575	21/30676	0.00677654	0.216172	0.200086	evm.model.scaf_121.89/evm.model.scaf_45.133/evm.model.scaf_59.429	3
GO:0009653	anatomical structure morphogenesis	4/575	45/30676	0.00991761	0.301306	0.278886	evm.model.scaf_80.478/evm.model.scaf_12.6/evm.model.scaf_82.20/evm.model.scaf_51.197	4
GO:0046434	organophosphate catabolic process	3/575	25/30676	0.0110885	0.321566	0.297638	evm.model.scaf_171.342.1/evm.model.scaf_59.403/evm.model.scaf_52.260	3
GO:0015696	ammonium transport	2/575	10/30676	0.0142859	0.33736	0.312257	evm.model.scaf_61.141/evm.model.scaf_51.141	2
GO:0072488	ammonium transmembrane transport	2/575	10/30676	0.0142859	0.33736	0.312257	evm.model.scaf_61.141/evm.model.scaf_51.141	2
GO:0016192	vesicle-mediated transport	15/575	427/30676	0.0156935	0.33736	0.312257	evm.model.scaf_86.56/evm.model.scaf_82.10/evm.model.scaf_100.392.1/evm.model.scaf_30.152/evm.model.scaf_185.285/evm.model.scaf_126.184/evm.model.scaf_185.284/evm.model.scaf_185.286/evm.model.scaf_174.35/evm.model.scaf_65.134/evm.model.scaf_178.153/evm.model.scaf_111.1167/evm.model.scaf_80.481/evm.model.scaf_37.1028/evm.model.scaf_19.501	15
GO:0009298	GDP-mannose biosynthetic process	2/575	11/30676	0.0172459	0.33736	0.312257	evm.model.scaf_42.360/evm.model.scaf_104.187	2
GO:0015994	chlorophyll metabolic process	2/575	11/30676	0.0172459	0.33736	0.312257	evm.model.scaf_49.495/evm.model.scaf_133.4	2
GO:0019673	GDP-mannose metabolic process	2/575	11/30676	0.0172459	0.33736	0.312257	evm.model.scaf_42.360/evm.model.scaf_104.187	2
GO:0006073	cellular glucan metabolic process	9/575	209/30676	0.0175985	0.33736	0.312257	evm.model.scaf_121.89/evm.model.scaf_53.21/evm.model.scaf_106.155/evm.model.scaf_49.230/evm.model.scaf_45.133/evm.model.scaf_37.524/evm.model.scaf_63.11/evm.model.scaf_59.429/evm.model.scaf_78.17	9
GO:0044042	glucan metabolic process	9/575	209/30676	0.0175985	0.33736	0.312257	evm.model.scaf_121.89/evm.model.scaf_53.21/evm.model.scaf_106.155/evm.model.scaf_49.230/evm.model.scaf_45.133/evm.model.scaf_37.524/evm.model.scaf_63.11/evm.model.scaf_59.429/evm.model.scaf_78.17	9
GO:0009226	nucleotide-sugar biosynthetic process	2/575	12/30676	0.0204409	0.33736	0.312257	evm.model.scaf_42.360/evm.model.scaf_104.187	2
GO:0042381	hemolymph coagulation	2/575	12/30676	0.0204409	0.33736	0.312257	evm.model.scaf_122.218/evm.model.scaf_60.356	2
GO:1901136	carbohydrate derivative catabolic process	4/575	56/30676	0.0208318	0.33736	0.312257	evm.model.scaf_171.342.1/evm.model.scaf_59.403/evm.model.scaf_104.135/evm.model.scaf_52.260	4
GO:0005976	polysaccharide metabolic process	11/575	291/30676	0.0222369	0.33736	0.312257	evm.model.scaf_35.140/evm.model.scaf_121.89/evm.model.scaf_53.21/evm.model.scaf_106.155/evm.model.scaf_49.230/evm.model.scaf_45.133/evm.model.scaf_37.524/evm.model.scaf_63.11/evm.model.scaf_19.273/evm.model.scaf_59.429/evm.model.scaf_78.17	11
GO:0001570	vasculogenesis	2/575	13/30676	0.0238614	0.33736	0.312257	evm.model.scaf_80.478/evm.model.scaf_82.20	2
GO:0006334	nucleosome assembly	16/575	492/30676	0.0244595	0.33736	0.312257	evm.model.scaf_32.417/evm.model.scaf_182.27/evm.model.scaf_117.457/evm.model.scaf_99.191/evm.model.scaf_66.603/evm.model.scaf_49.450/evm.model.scaf_68.17/evm.model.scaf_40.5/evm.model.scaf_121.99/evm.model.scaf_102.117/evm.model.scaf_114.101/evm.model.scaf_7.379/evm.model.scaf_51.90/evm.model.scaf_102.280/evm.model.scaf_108.29/evm.model.scaf_32.414	16
GO:0031497	chromatin assembly	16/575	492/30676	0.0244595	0.33736	0.312257	evm.model.scaf_32.417/evm.model.scaf_182.27/evm.model.scaf_117.457/evm.model.scaf_99.191/evm.model.scaf_66.603/evm.model.scaf_49.450/evm.model.scaf_68.17/evm.model.scaf_40.5/evm.model.scaf_121.99/evm.model.scaf_102.117/evm.model.scaf_114.101/evm.model.scaf_7.379/evm.model.scaf_51.90/evm.model.scaf_102.280/evm.model.scaf_108.29/evm.model.scaf_32.414	16
GO:0034728	nucleosome organization	16/575	492/30676	0.0244595	0.33736	0.312257	evm.model.scaf_32.417/evm.model.scaf_182.27/evm.model.scaf_117.457/evm.model.scaf_99.191/evm.model.scaf_66.603/evm.model.scaf_49.450/evm.model.scaf_68.17/evm.model.scaf_40.5/evm.model.scaf_121.99/evm.model.scaf_102.117/evm.model.scaf_114.101/evm.model.scaf_7.379/evm.model.scaf_51.90/evm.model.scaf_102.280/evm.model.scaf_108.29/evm.model.scaf_32.414	16
GO:0019439	aromatic compound catabolic process	4/575	59/30676	0.0247166	0.33736	0.312257	evm.model.scaf_41.799/evm.model.scaf_171.342.1/evm.model.scaf_59.403/evm.model.scaf_52.260	4
GO:0006333	chromatin assembly or disassembly	16/575	493/30676	0.0248609	0.33736	0.312257	evm.model.scaf_32.417/evm.model.scaf_182.27/evm.model.scaf_117.457/evm.model.scaf_99.191/evm.model.scaf_66.603/evm.model.scaf_49.450/evm.model.scaf_68.17/evm.model.scaf_40.5/evm.model.scaf_121.99/evm.model.scaf_102.117/evm.model.scaf_114.101/evm.model.scaf_7.379/evm.model.scaf_51.90/evm.model.scaf_102.280/evm.model.scaf_108.29/evm.model.scaf_32.414	16
GO:0065004	protein-DNA complex assembly	16/575	494/30676	0.0252671	0.33736	0.312257	evm.model.scaf_32.417/evm.model.scaf_182.27/evm.model.scaf_117.457/evm.model.scaf_99.191/evm.model.scaf_66.603/evm.model.scaf_49.450/evm.model.scaf_68.17/evm.model.scaf_40.5/evm.model.scaf_121.99/evm.model.scaf_102.117/evm.model.scaf_114.101/evm.model.scaf_7.379/evm.model.scaf_51.90/evm.model.scaf_102.280/evm.model.scaf_108.29/evm.model.scaf_32.414	16
GO:0071824	protein-DNA complex subunit organization	16/575	494/30676	0.0252671	0.33736	0.312257	evm.model.scaf_32.417/evm.model.scaf_182.27/evm.model.scaf_117.457/evm.model.scaf_99.191/evm.model.scaf_66.603/evm.model.scaf_49.450/evm.model.scaf_68.17/evm.model.scaf_40.5/evm.model.scaf_121.99/evm.model.scaf_102.117/evm.model.scaf_114.101/evm.model.scaf_7.379/evm.model.scaf_51.90/evm.model.scaf_102.280/evm.model.scaf_108.29/evm.model.scaf_32.414	16
GO:0045087	innate immune response	2/575	14/30676	0.0274976	0.33736	0.312257	evm.model.scaf_122.218/evm.model.scaf_60.356	2
GO:0001525	angiogenesis	3/575	35/30676	0.0275074	0.33736	0.312257	evm.model.scaf_80.478/evm.model.scaf_12.6/evm.model.scaf_82.20	3
GO:0001568	blood vessel development	3/575	35/30676	0.0275074	0.33736	0.312257	evm.model.scaf_80.478/evm.model.scaf_12.6/evm.model.scaf_82.20	3
GO:0001944	vasculature development	3/575	35/30676	0.0275074	0.33736	0.312257	evm.model.scaf_80.478/evm.model.scaf_12.6/evm.model.scaf_82.20	3
GO:0035239	tube morphogenesis	3/575	35/30676	0.0275074	0.33736	0.312257	evm.model.scaf_80.478/evm.model.scaf_12.6/evm.model.scaf_82.20	3
GO:0035295	tube development	3/575	35/30676	0.0275074	0.33736	0.312257	evm.model.scaf_80.478/evm.model.scaf_12.6/evm.model.scaf_82.20	3
GO:0048514	blood vessel morphogenesis	3/575	35/30676	0.0275074	0.33736	0.312257	evm.model.scaf_80.478/evm.model.scaf_12.6/evm.model.scaf_82.20	3
GO:0048646	anatomical structure formation involved in morphogenesis	3/575	35/30676	0.0275074	0.33736	0.312257	evm.model.scaf_80.478/evm.model.scaf_12.6/evm.model.scaf_82.20	3
GO:0006304	DNA modification	4/575	62/30676	0.0290103	0.33736	0.312257	evm.model.scaf_6.88/evm.model.scaf_108.8/evm.model.scaf_3.17/evm.model.scaf_99.172	4
GO:0006305	DNA alkylation	4/575	62/30676	0.0290103	0.33736	0.312257	evm.model.scaf_6.88/evm.model.scaf_108.8/evm.model.scaf_3.17/evm.model.scaf_99.172	4
GO:0006306	DNA methylation	4/575	62/30676	0.0290103	0.33736	0.312257	evm.model.scaf_6.88/evm.model.scaf_108.8/evm.model.scaf_3.17/evm.model.scaf_99.172	4
GO:0044728	DNA methylation or demethylation	4/575	62/30676	0.0290103	0.33736	0.312257	evm.model.scaf_6.88/evm.model.scaf_108.8/evm.model.scaf_3.17/evm.model.scaf_99.172	4
GO:0030154	cell differentiation	2/575	15/30676	0.0313403	0.33736	0.312257	evm.model.scaf_80.478/evm.model.scaf_82.20	2
GO:0098542	defense response to other organism	3/575	37/30676	0.0317771	0.33736	0.312257	evm.model.scaf_122.218/evm.model.scaf_25.6/evm.model.scaf_60.356	3
GO:0015985	energy coupled proton transport, down electrochemical gradient	5/575	94/30676	0.032034	0.33736	0.312257	evm.model.scaf_40.339/evm.model.scaf_42.77/evm.model.scaf_121.121/evm.model.scaf_117.764/evm.model.scaf_63.32	5
GO:0015986	ATP synthesis coupled proton transport	5/575	94/30676	0.032034	0.33736	0.312257	evm.model.scaf_40.339/evm.model.scaf_42.77/evm.model.scaf_121.121/evm.model.scaf_117.764/evm.model.scaf_63.32	5
GO:1902600	proton transmembrane transport	5/575	94/30676	0.032034	0.33736	0.312257	evm.model.scaf_40.339/evm.model.scaf_42.77/evm.model.scaf_121.121/evm.model.scaf_117.764/evm.model.scaf_63.32	5
GO:0006897	endocytosis	7/575	161/30676	0.0325828	0.33736	0.312257	evm.model.scaf_86.56/evm.model.scaf_82.10/evm.model.scaf_30.152/evm.model.scaf_126.184/evm.model.scaf_174.35/evm.model.scaf_111.1167/evm.model.scaf_80.481	7
GO:0006754	ATP biosynthetic process	5/575	95/30676	0.0333129	0.33736	0.312257	evm.model.scaf_40.339/evm.model.scaf_42.77/evm.model.scaf_121.121/evm.model.scaf_117.764/evm.model.scaf_63.32	5
GO:0030100	regulation of endocytosis	5/575	95/30676	0.0333129	0.33736	0.312257	evm.model.scaf_86.56/evm.model.scaf_30.152/evm.model.scaf_126.184/evm.model.scaf_174.35/evm.model.scaf_111.1167	5
GO:0060627	regulation of vesicle-mediated transport	5/575	95/30676	0.0333129	0.33736	0.312257	evm.model.scaf_86.56/evm.model.scaf_30.152/evm.model.scaf_126.184/evm.model.scaf_174.35/evm.model.scaf_111.1167	5
GO:0042440	pigment metabolic process	3/575	38/30676	0.0340342	0.339279	0.314033	evm.model.scaf_41.799/evm.model.scaf_49.495/evm.model.scaf_133.4	3
GO:0048869	cellular developmental process	2/575	16/30676	0.0353806	0.347274	0.321433	evm.model.scaf_80.478/evm.model.scaf_82.20	2
GO:0006778	porphyrin-containing compound metabolic process	3/575	40/30676	0.0387907	0.36938	0.341895	evm.model.scaf_41.799/evm.model.scaf_49.495/evm.model.scaf_133.4	3
GO:0007169	transmembrane receptor protein tyrosine kinase signaling pathway	3/575	40/30676	0.0387907	0.36938	0.341895	evm.model.scaf_38.368/evm.model.scaf_174.1/evm.model.scaf_39.106	3
GO:0000097	sulfur amino acid biosynthetic process	2/575	17/30676	0.0396096	0.371632	0.343978	evm.model.scaf_78.298/evm.model.scaf_51.197	2
GO:0044419	biological process involved in interspecies interaction between organisms	13/575	402/30676	0.0413223	0.382082	0.353651	evm.model.scaf_84.251/evm.model.scaf_122.218/evm.model.scaf_25.6/evm.model.scaf_185.286/evm.model.scaf_21.40/evm.model.scaf_16.94/evm.model.scaf_86.188/evm.model.scaf_46.6/evm.model.scaf_173.75/evm.model.scaf_177.33/evm.model.scaf_60.356/evm.model.scaf_41.1129/evm.model.scaf_141.13.2	13
GO:0046700	heterocycle catabolic process	4/575	70/30676	0.0424997	0.385242	0.356576	evm.model.scaf_41.799/evm.model.scaf_171.342.1/evm.model.scaf_59.403/evm.model.scaf_52.260	4
GO:0000096	sulfur amino acid metabolic process	2/575	18/30676	0.0440191	0.385242	0.356576	evm.model.scaf_78.298/evm.model.scaf_51.197	2
GO:0044270	cellular nitrogen compound catabolic process	4/575	71/30676	0.0443961	0.385242	0.356576	evm.model.scaf_41.799/evm.model.scaf_171.342.1/evm.model.scaf_59.403/evm.model.scaf_52.260	4
GO:1901361	organic cyclic compound catabolic process	4/575	71/30676	0.0443961	0.385242	0.356576	evm.model.scaf_41.799/evm.model.scaf_171.342.1/evm.model.scaf_59.403/evm.model.scaf_52.260	4
GO:0051273	beta-glucan metabolic process	5/575	103/30676	0.0446833	0.385242	0.356576	evm.model.scaf_121.89/evm.model.scaf_49.230/evm.model.scaf_45.133/evm.model.scaf_63.11/evm.model.scaf_59.429	5
GO:0034655	nucleobase-containing compound catabolic process	3/575	43/30676	0.0465217	0.395745	0.366297	evm.model.scaf_171.342.1/evm.model.scaf_59.403/evm.model.scaf_52.260	3
GO:0044264	cellular polysaccharide metabolic process	9/575	251/30676	0.0481225	0.402691	0.372726	evm.model.scaf_121.89/evm.model.scaf_53.21/evm.model.scaf_106.155/evm.model.scaf_49.230/evm.model.scaf_45.133/evm.model.scaf_37.524/evm.model.scaf_63.11/evm.model.scaf_59.429/evm.model.scaf_78.17	9
GO:0042026	protein refolding	2/575	19/30676	0.0486006	0.402691	0.372726	evm.model.scaf_108.27/evm.model.scaf_99.189	2

## Sheet: Supplementary Table 12
Supplementary Table 12. Enriched GO terms of duplicated genes specific presented in both Ad-α and Ad-β events respectively.
For Ad-α event:
ID	Description	GeneRatio	BgRatio	pvalue	p.adjust	qvalue	geneID	Count
GO:0046983	Molecular Function: protein dimerization activity	193/8714	486/37564	2.31e-16	2.35e-13	2.18e-13	scaf_100.516/scaf_100.520.7/scaf_101.351/scaf_101.393/scaf_101.394/scaf_101.460/scaf_101.507.2/scaf_101.64/scaf_101.651/scaf_102.273/scaf_10.237/scaf_10.279/scaf_10.288/scaf_104.170/scaf_105.222/scaf_106.143/scaf_108.183/scaf_111.1001/scaf_111.689/scaf_111.740/scaf_111.780/scaf_111.781/scaf_111.834/scaf_112.140/scaf_112.217/scaf_112.291/scaf_112.608/scaf_113.294/scaf_115.36/scaf_117.585/scaf_118.…	193
GO:0003682	Molecular Function: chromatin binding	175/8714	447/37564	2.62e-14	1.33e-11	1.23e-11	scaf_100.282/scaf_100.439/scaf_100.490/scaf_101.218/scaf_101.485/scaf_10.151/scaf_10.153/scaf_10.201/scaf_10.243/scaf_104.144/scaf_105.187/scaf_105.297/scaf_105.8/scaf_108.125/scaf_108.136/scaf_108.60/scaf_111.1060/scaf_111.1118/scaf_1.114/scaf_111.46/scaf_111.622/scaf_1.117/scaf_11.170/scaf_111.716/scaf_11.182/scaf_111.944/scaf_111.989/scaf_112.178/scaf_112.304/scaf_112.457/scaf_1.131/scaf_113.2…	175
GO:0007264	Biological Process: small GTPase mediated signal transduction	101/8714	236/37564	1.9e-11	6.46e-09	5.99e-09	scaf_100.422/scaf_101.256/scaf_10.165/scaf_103.60/scaf_105.109/scaf_105.266/scaf_105.309/scaf_106.136/scaf_106.29/scaf_106.89/scaf_108.422/scaf_108.520/scaf_111.1178/scaf_111.3/scaf_111.918/scaf_112.440/scaf_114.59/scaf_117.274/scaf_117.756/scaf_117.771.2/scaf_118.363/scaf_1.188/scaf_120.187/scaf_120.247/scaf_12.153/scaf_12.239/scaf_125.74/scaf_133.144/scaf_137.36/scaf_137.71/scaf_163.354/scaf_16…	101
GO:0006913	Biological Process: nucleocytoplasmic transport	61/8714	122/37564	1e-10	2.54e-08	2.36e-08	scaf_100.422/scaf_101.256/scaf_10.165/scaf_103.157/scaf_105.109/scaf_105.266/scaf_105.309/scaf_106.136/scaf_106.29/scaf_106.89/scaf_108.520/scaf_111.1178/scaf_111.3/scaf_112.440/scaf_11.282/scaf_117.274/scaf_118.363/scaf_120.187/scaf_120.247/scaf_125.74/scaf_130.15/scaf_133.144/scaf_137.36/scaf_137.71/scaf_163.354/scaf_165.40/scaf_167.34/scaf_171.146/scaf_175.26/scaf_175.54/scaf_19.108/scaf_21.10…	61
GO:0006886	Biological Process: intracellular protein transport	164/8714	466/37564	2.6e-09	5.29e-07	4.91e-07	scaf_100.214/scaf_100.337/scaf_100.422/scaf_100.543/scaf_101.256/scaf_10.130/scaf_101.626/scaf_10.165/scaf_102.234/scaf_103.157/scaf_103.93/scaf_105.109/scaf_105.266/scaf_105.309/scaf_106.136/scaf_106.29/scaf_106.89/scaf_108.179/scaf_108.217/scaf_108.520/scaf_111.1178/scaf_111.3/scaf_111.825/scaf_112.268/scaf_112.440/scaf_11.282/scaf_113.303/scaf_114.59/scaf_117.274/scaf_117.771.2/scaf_117.93/sca…	164
GO:0015031	Biological Process: protein transport	114/8714	299/37564	4.59e-09	7.78e-07	7.22e-07	scaf_100.422/scaf_100.463/scaf_101.256/scaf_101.323/scaf_10.165/scaf_103.60/scaf_105.109/scaf_105.266/scaf_105.309/scaf_106.136/scaf_106.196/scaf_106.205/scaf_106.29/scaf_106.89/scaf_108.520/scaf_111.1178/scaf_111.3/scaf_111.918/scaf_112.440/scaf_113.233/scaf_114.59/scaf_117.274/scaf_117.455/scaf_117.508/scaf_117.771.2/scaf_118.363/scaf_120.187/scaf_120.247/scaf_12.239/scaf_125.74/scaf_127.1/scaf…	114
GO:0004298	Molecular Function: threonine-type endopeptidase activity	27/8714	44/37564	6.79e-08	9.88e-06	9.17e-06	scaf_101.99/scaf_105.101/scaf_111.619/scaf_112.635/scaf_117.199/scaf_117.694/scaf_123.331/scaf_125.544/scaf_136.68/scaf_137.128/scaf_140.71/scaf_28.721/scaf_28.784/scaf_32.364/scaf_32.41/scaf_35.116/scaf_3.96.1/scaf_41.1064/scaf_44.84/scaf_60.31/scaf_66.410/scaf_66.458/scaf_75.499/scaf_80.211/scaf_89.627/scaf_91.121/scaf_95.88	27
GO:0005839	Cellular Component: proteasome core complex	30/8714	54/37564	2.9e-07	3.28e-05	3.04e-05	scaf_101.99/scaf_105.101/scaf_111.619/scaf_112.635/scaf_117.199/scaf_117.694/scaf_122.181/scaf_123.331/scaf_125.544/scaf_136.68/scaf_137.128/scaf_140.71/scaf_28.721/scaf_28.784/scaf_32.364/scaf_32.41/scaf_33.278/scaf_35.116/scaf_3.96.1/scaf_41.1064/scaf_44.84/scaf_60.106/scaf_60.31/scaf_66.410/scaf_66.458/scaf_75.499/scaf_80.211/scaf_89.627/scaf_91.121/scaf_95.88	30
GO:0051603	Biological Process: proteolysis involved in cellular protein catabolic process	30/8714	54/37564	2.9e-07	3.28e-05	3.04e-05	scaf_101.99/scaf_105.101/scaf_111.619/scaf_112.635/scaf_117.199/scaf_117.694/scaf_122.181/scaf_123.331/scaf_125.544/scaf_136.68/scaf_137.128/scaf_140.71/scaf_28.721/scaf_28.784/scaf_32.364/scaf_32.41/scaf_33.278/scaf_35.116/scaf_3.96.1/scaf_41.1064/scaf_44.84/scaf_60.106/scaf_60.31/scaf_66.410/scaf_66.458/scaf_75.499/scaf_80.211/scaf_89.627/scaf_91.121/scaf_95.88	30
GO:0005740	Cellular Component: mitochondrial envelope	11/8714	12/37564	9.85e-07	9.46e-05	8.77e-05	scaf_117.48/scaf_171.383/scaf_37.780/scaf_41.912/scaf_44.343/scaf_52.369/scaf_60.226/scaf_72.23/scaf_7.45/scaf_88.266/scaf_89.361	11
GO:0006184	Biological Process: GTP catabolic process	104/8714	292/37564	1.02e-06	9.46e-05	8.77e-05	scaf_100.422/scaf_101.256/scaf_10.165/scaf_102.135/scaf_102.271/scaf_10.276/scaf_103.157/scaf_103.60/scaf_105.109/scaf_105.266/scaf_105.309/scaf_106.136/scaf_106.29/scaf_106.89/scaf_108.520/scaf_111.1178/scaf_111.3/scaf_111.406/scaf_111.507/scaf_112.268/scaf_112.440/scaf_11.282/scaf_117.274/scaf_118.363/scaf_120.187/scaf_120.247/scaf_12.189/scaf_125.632/scaf_125.74/scaf_130.15/scaf_133.144/scaf_1…	104
GO:0003779	Molecular Function: actin binding	58/8714	144/37564	3.57e-06	0.000293587	0.000272306	scaf_10.159/scaf_103.53/scaf_106.187/scaf_106.188/scaf_10.82/scaf_108.487/scaf_111.777/scaf_112.148/scaf_1.155/scaf_117.313/scaf_117.699/scaf_12.265/scaf_1.23/scaf_125.582/scaf_126.70/scaf_127.126/scaf_128.77/scaf_131.25/scaf_133.58/scaf_137.95/scaf_161.85/scaf_171.218/scaf_175.179/scaf_175.97/scaf_175.98/scaf_175.99/scaf_185.259/scaf_19.101/scaf_19.337/scaf_19.490/scaf_28.218/scaf_28.812/scaf_29…	58
GO:0003924	Molecular Function: GTPase activity	149/8714	460/37564	3.75e-06	0.000293587	0.000272306	scaf_100.232/scaf_100.422/scaf_100.43/scaf_101.256/scaf_10.165/scaf_102.135/scaf_102.271/scaf_10.243/scaf_10.276/scaf_10.308/scaf_103.157/scaf_103.60/scaf_104.161/scaf_105.109/scaf_105.266/scaf_105.309/scaf_106.136/scaf_106.29/scaf_106.89/scaf_108.520/scaf_111.1143/scaf_111.1178/scaf_111.3/scaf_111.406/scaf_111.507/scaf_112.268/scaf_112.440/scaf_11.282/scaf_117.274/scaf_118.178/scaf_118.363/scaf_…	149
GO:0015986	Biological Process: ATP synthesis coupled proton transport	41/8714	94/37564	9.54e-06	0.000693599	0.000643323	scaf_10.110/scaf_102.112/scaf_103.17/scaf_106.221/scaf_117.204/scaf_123.82/scaf_12.652/scaf_137.51/scaf_167.42/scaf_171.312/scaf_175.119/scaf_175.29/scaf_18.228/scaf_19.446/scaf_23.206/scaf_32.307/scaf_33.19/scaf_33.94/scaf_37.326/scaf_38.219/scaf_38.32/scaf_41.1071/scaf_42.139/scaf_44.54/scaf_45.82/scaf_48.211/scaf_49.23/scaf_55.35/scaf_60.20/scaf_63.32/scaf_65.139/scaf_66.199/scaf_69.102/scaf_7…	41
GO:0000276	Cellular Component: mitochondrial proton-transporting ATP synthase complex, coupling factor F(o)	11/8714	15/37564	5.49e-05	0.00357971	0.00332024	scaf_10.110/scaf_103.17/scaf_106.221/scaf_117.204/scaf_175.119/scaf_19.446/scaf_41.1071/scaf_42.139/scaf_45.82/scaf_78.488/scaf_91.127	11
GO:0015991	Biological Process: ATP hydrolysis coupled proton transport	29/8714	63/37564	5.63e-05	0.00357971	0.00332024	scaf_10.117/scaf_103.12/scaf_103.79/scaf_10.47/scaf_111.752/scaf_112.3/scaf_12.480/scaf_126.131/scaf_150.2/scaf_16.377/scaf_165.87/scaf_17.216/scaf_18.228/scaf_19.442/scaf_23.206/scaf_28.405/scaf_32.307/scaf_41.390/scaf_44.463/scaf_45.196/scaf_48.211/scaf_60.322/scaf_65.139/scaf_66.199/scaf_7.143/scaf_75.144/scaf_89.178/scaf_94.214/scaf_99.695	29
GO:0046933	Molecular Function: proton-transporting ATP synthase activity, rotational mechanism	25/8714	52/37564	7.46e-05	0.00442311	0.00410251	scaf_102.112/scaf_123.82/scaf_12.652/scaf_137.51/scaf_167.42/scaf_171.312/scaf_175.29/scaf_18.228/scaf_23.206/scaf_32.307/scaf_33.19/scaf_33.94/scaf_37.326/scaf_38.219/scaf_44.54/scaf_48.211/scaf_60.20/scaf_63.32/scaf_65.139/scaf_66.199/scaf_69.102/scaf_76.134/scaf_78.515/scaf_89.659.1/scaf_97.207	25
GO:0015934	Cellular Component: large ribosomal subunit	20/8714	38/37564	7.82e-05	0.00442311	0.00410251	scaf_101.605/scaf_112.632/scaf_112.93/scaf_117.47/scaf_122.131/scaf_12.336/scaf_145.58/scaf_18.109/scaf_28.790/scaf_32.38.1/scaf_37.69/scaf_41.756/scaf_41.911/scaf_48.328/scaf_66.464/scaf_7.187/scaf_72.23/scaf_86.88/scaf_88.265/scaf_89.116	20
GO:0045454	Biological Process: cell redox homeostasis	64/8714	179/37564	9.73e-05	0.00521422	0.00483627	scaf_101.165/scaf_101.272/scaf_101.315/scaf_102.275/scaf_111.108/scaf_111.596/scaf_111.866/scaf_111.898/scaf_11.224/scaf_120.136/scaf_122.243/scaf_12.269/scaf_125.152/scaf_125.569/scaf_125.99/scaf_126.37/scaf_12.816/scaf_12.855/scaf_12.931/scaf_130.23/scaf_133.20/scaf_136.109/scaf_141.23/scaf_15.32/scaf_16.228/scaf_16.478/scaf_166.39/scaf_17.118/scaf_17.487/scaf_18.457/scaf_25.145/scaf_26.296/sca…	64
GO:0006465	Biological Process: signal peptide processing	12/8714	18/37564	0.000106486	0.00542013	0.00502725	scaf_111.173/scaf_112.414/scaf_112.633/scaf_117.561/scaf_12.16/scaf_175.4/scaf_28.789/scaf_32.39/scaf_33.197/scaf_53.84/scaf_66.463/scaf_69.177	12
GO:0012511	Cellular Component: monolayer-surrounded lipid storage body	9/8714	12/37564	0.000211903	0.0100736	0.00934341	scaf_108.291/scaf_12.659/scaf_163.355/scaf_171.147/scaf_41.550/scaf_55.37/scaf_7.246/scaf_76.165/scaf_77.278	9
GO:0005741	Cellular Component: mitochondrial outer membrane	14/8714	24/37564	0.000226023	0.0100736	0.00934341	scaf_100.273/scaf_102.292/scaf_112.9/scaf_12.337/scaf_145.150/scaf_17.431.1/scaf_18.108/scaf_26.286/scaf_48.329/scaf_76.247/scaf_80.96/scaf_86.87/scaf_93.36/scaf_99.465	14
GO:0006122	Biological Process: mitochondrial electron transport, ubiquinol to cytochrome c	8/8714	10/37564	0.000237491	0.0100736	0.00934341	scaf_117.48/scaf_126.139/scaf_37.780/scaf_41.912/scaf_44.472/scaf_72.23/scaf_75.136.1/scaf_88.266	8
GO:0009916	Molecular Function: alternative oxidase activity	8/8714	10/37564	0.000237491	0.0100736	0.00934341	scaf_10.351/scaf_118.226/scaf_141.44/scaf_164.1/scaf_41.218/scaf_49.123/scaf_94.339/scaf_94.342	8
GO:0030036	Biological Process: actin cytoskeleton organization	33/8714	81/37564	0.000325897	0.0127683	0.0118428	scaf_106.187/scaf_106.188/scaf_111.777/scaf_112.148/scaf_1.155/scaf_125.582/scaf_126.70/scaf_128.77/scaf_133.58/scaf_163.19/scaf_175.179/scaf_175.97/scaf_175.98/scaf_175.99/scaf_19.101/scaf_29.277/scaf_34.128/scaf_40.144/scaf_41.274/scaf_41.703/scaf_42.169/scaf_42.170/scaf_49.505/scaf_59.120/scaf_59.160/scaf_60.130/scaf_63.152/scaf_75.265/scaf_88.130/scaf_88.152/scaf_89.467/scaf_94.429/scaf_94.447	33
GO:0006413	Biological Process: translational initiation	24/8714	53/37564	0.000326105	0.0127683	0.0118428	scaf_102.109/scaf_112.522/scaf_12.189/scaf_1.230/scaf_133.112/scaf_14.120/scaf_164.105/scaf_167.29/scaf_17.447/scaf_18.221/scaf_185.76/scaf_20.170/scaf_21.45/scaf_33.31/scaf_37.480/scaf_48.221/scaf_57.46/scaf_59.103/scaf_65.136/scaf_70.171/scaf_78.186/scaf_80.607/scaf_84.97/scaf_92.114	24
GO:0016616	Molecular Function: oxidoreductase activity, acting on the CH-OH group of donors, NAD or NADP as acceptor	41/8714	109/37564	0.000501383	0.018904	0.0175337	scaf_10.12/scaf_101.781/scaf_10.240/scaf_103.126/scaf_105.295/scaf_106.167/scaf_111.1067/scaf_118.51/scaf_122.48/scaf_123.195/scaf_123.231/scaf_123.35/scaf_126.76/scaf_12.819/scaf_130.17/scaf_172.31/scaf_175.85/scaf_185.102/scaf_19.117/scaf_19.554/scaf_23.7/scaf_3.32/scaf_35.120/scaf_37.220/scaf_41.711/scaf_44.284/scaf_44.406/scaf_49.192/scaf_55.15/scaf_59.245/scaf_60.139/scaf_60.165/scaf_60.259/…	41
GO:0004602	Molecular Function: glutathione peroxidase activity	9/8714	13/37564	0.000546198	0.0198582	0.0184188	scaf_111.677/scaf_113.353/scaf_11.72/scaf_16.293/scaf_17.157/scaf_25.184/scaf_83.19/scaf_83.275/scaf_94.161	9
GO:0006801	Biological Process: superoxide metabolic process	11/8714	18/37564	0.00063007	0.0213804	0.0198306	scaf_108.234/scaf_117.129/scaf_123.422/scaf_137.17/scaf_144.211/scaf_163.304/scaf_171.110/scaf_41.986/scaf_77.336/scaf_91.62/scaf_93.345	11
GO:0033178	Cellular Component: proton-transporting two-sector ATPase complex, catalytic domain	11/8714	18/37564	0.00063007	0.0213804	0.0198306	scaf_103.79/scaf_10.47/scaf_18.228/scaf_23.206/scaf_32.307/scaf_45.196/scaf_48.211/scaf_65.139/scaf_66.199/scaf_94.214/scaf_99.695	11
GO:0005089	Molecular Function: Rho guanyl-nucleotide exchange factor activity	15/8714	29/37564	0.00077913	0.0255856	0.0237311	scaf_103.103/scaf_106.126/scaf_127.82/scaf_141.33/scaf_163.145/scaf_175.66/scaf_2.83/scaf_29.131/scaf_34.80/scaf_44.283/scaf_45.221/scaf_60.164/scaf_75.294/scaf_89.409/scaf_94.369	15
GO:0015035	Molecular Function: protein disulfide oxidoreductase activity	47/8714	132/37564	0.000845374	0.0268935	0.0249441	scaf_101.165/scaf_101.272/scaf_102.275/scaf_111.108/scaf_111.596/scaf_111.898/scaf_11.224/scaf_120.136/scaf_122.243/scaf_125.569/scaf_125.99/scaf_126.37/scaf_12.855/scaf_130.23/scaf_133.20/scaf_136.109/scaf_141.23/scaf_16.228/scaf_166.39/scaf_17.118/scaf_17.487/scaf_18.457/scaf_25.145/scaf_26.296/scaf_26.37/scaf_28.546/scaf_3.135/scaf_32.183/scaf_33.132/scaf_37.227/scaf_37.544/scaf_38.323/scaf_41…	47
GO:0046961	Molecular Function: proton-transporting ATPase activity, rotational mechanism	17/8714	35/37564	0.000896371	0.0276517	0.0256474	scaf_111.752/scaf_123.82/scaf_12.652/scaf_137.51/scaf_150.2/scaf_16.377/scaf_167.42/scaf_171.312/scaf_17.216/scaf_33.19/scaf_37.326/scaf_44.54/scaf_60.20/scaf_69.102/scaf_89.659.1/scaf_94.214/scaf_99.695	17
GO:0005787	Cellular Component: signal peptidase complex	8/8714	12/37564	0.00165383	0.046508	0.0431369	scaf_112.633/scaf_117.561/scaf_28.789/scaf_32.39/scaf_33.197/scaf_53.84/scaf_66.463/scaf_69.177	8
GO:0009690	Biological Process: cytokinin metabolic process	8/8714	12/37564	0.00165383	0.046508	0.0431369	scaf_106.250/scaf_122.267/scaf_175.140/scaf_33.117/scaf_38.343/scaf_42.111/scaf_80.365/scaf_97.169	8
GO:0019139	Molecular Function: cytokinin dehydrogenase activity	8/8714	12/37564	0.00165383	0.046508	0.0431369	scaf_106.250/scaf_122.267/scaf_175.140/scaf_33.117/scaf_38.343/scaf_42.111/scaf_80.365/scaf_97.169	8
GO:0016651	Molecular Function: oxidoreductase activity, acting on NAD(P)H	10/8714	17/37564	0.00169037	0.046508	0.0431369	scaf_112.638.1/scaf_117.646/scaf_141.8/scaf_171.252/scaf_2.151/scaf_28.773/scaf_32.44/scaf_71.66/scaf_75.246/scaf_94.410	10
For Ad-β event:
ID	Description	GeneRatio	BgRatio	pvalue	p.adjust	qvalue	geneID	Count
GO:0046983	Molecular Function: protein dimerization activity	338/21089	486/37564	7.18e-10	7.74e-07	7.2e-07	scaf_100.40/scaf_100.516/scaf_100.520.7/scaf_101.136/scaf_101.268/scaf_101.339/scaf_101.351/scaf_101.364/scaf_101.366/scaf_101.385/scaf_101.393/scaf_101.394/scaf_101.430/scaf_101.507.2/scaf_101.516/scaf_101.64/scaf_101.651/scaf_101.681/scaf_10.200/scaf_102.171/scaf_102.268/scaf_102.273/scaf_10.237/scaf_10.279/scaf_10.288/scaf_104.170/scaf_105.222/scaf_105.291/scaf_105.386/scaf_105.390/scaf_105.39…	338
GO:0003682	Molecular Function: chromatin binding	305/21089	447/37564	9.42e-08	5.08e-05	4.72e-05	scaf_100.183/scaf_100.282/scaf_100.439/scaf_100.490/scaf_100.564/scaf_100.567/scaf_100.84/scaf_101.167/scaf_101.218/scaf_101.419/scaf_101.485/scaf_10.151/scaf_10.153/scaf_101.779/scaf_10.201/scaf_10.243/scaf_104.144/scaf_104.27/scaf_105.187/scaf_105.285/scaf_105.297/scaf_105.364/scaf_105.8/scaf_106.203/scaf_106.230/scaf_106.51/scaf_108.136/scaf_108.184/scaf_108.288/scaf_108.432.1/scaf_108.470/sca…	305
GO:0006913	Biological Process: nucleocytoplasmic transport	93/21089	122/37564	3.05e-06	0.00109684	0.00101974	scaf_100.324/scaf_100.422/scaf_100.57/scaf_101.256/scaf_101.534/scaf_101.673/scaf_101.783/scaf_103.157/scaf_105.109/scaf_105.265/scaf_105.266/scaf_105.309/scaf_106.191/scaf_106.89/scaf_108.287/scaf_108.520/scaf_111.1178/scaf_112.440/scaf_11.282/scaf_117.274/scaf_118.363/scaf_120.187/scaf_122.329/scaf_122.80/scaf_125.74/scaf_126.140/scaf_12.827/scaf_130.15/scaf_133.144/scaf_136.102/scaf_137.36/sca…	93
GO:0006886	Biological Process: intracellular protein transport	306/21089	466/37564	1.56e-05	0.0041993	0.00390413	scaf_100.214/scaf_100.324/scaf_100.378/scaf_100.422/scaf_100.543/scaf_100.57/scaf_101.180/scaf_101.256/scaf_10.130/scaf_101.534/scaf_101.626/scaf_101.673/scaf_101.783/scaf_102.234/scaf_103.157/scaf_103.83/scaf_103.93/scaf_104.211/scaf_105.109/scaf_105.265/scaf_105.266/scaf_105.274/scaf_105.309/scaf_106.16/scaf_106.171/scaf_106.191/scaf_106.81/scaf_106.89/scaf_108.172/scaf_108.179/scaf_108.217/sca…	306
GO:0000139	Cellular Component: Golgi membrane	21/21089	22/37564	5.52e-05	0.00997751	0.0092762	scaf_103.139/scaf_103.144/scaf_126.198/scaf_126.28/scaf_131.40/scaf_14.105/scaf_185.164/scaf_19.197/scaf_19.571/scaf_19.575/scaf_20.111/scaf_23.424/scaf_35.145/scaf_44.535/scaf_75.61/scaf_80.60/scaf_86.152/scaf_87.34/scaf_92.90/scaf_99.649/scaf_99.926	21
GO:0000151	Cellular Component: ubiquitin ligase complex	81/21089	109/37564	6.47e-05	0.00997751	0.0092762	scaf_100.331/scaf_101.196/scaf_101.441/scaf_101.623/scaf_101.669/scaf_101.760/scaf_102.222/scaf_108.506/scaf_109.14/scaf_111.752/scaf_112.167/scaf_112.63/scaf_112.636/scaf_112.64/scaf_117.302/scaf_117.790/scaf_122.177/scaf_122.408/scaf_12.356/scaf_125.305/scaf_14.37/scaf_145.100/scaf_156.75/scaf_156.76/scaf_163.270/scaf_163.5/scaf_166.10/scaf_171.73/scaf_172.157/scaf_17.285/scaf_17.386/scaf_17.38…	81
GO:0016567	Biological Process: protein ubiquitination	81/21089	109/37564	6.47e-05	0.00997751	0.0092762	scaf_100.331/scaf_101.196/scaf_101.441/scaf_101.623/scaf_101.669/scaf_101.760/scaf_102.222/scaf_108.506/scaf_109.14/scaf_111.752/scaf_112.167/scaf_112.63/scaf_112.636/scaf_112.64/scaf_117.302/scaf_117.790/scaf_122.177/scaf_122.408/scaf_12.356/scaf_125.305/scaf_14.37/scaf_145.100/scaf_156.75/scaf_156.76/scaf_163.270/scaf_163.5/scaf_166.10/scaf_171.73/scaf_172.157/scaf_17.285/scaf_17.386/scaf_17.38…	81
GO:0015031	Biological Process: protein transport	200/21089	299/37564	8.97e-05	0.0114545	0.0106494	scaf_100.324/scaf_100.422/scaf_100.57/scaf_101.256/scaf_101.323/scaf_101.534/scaf_101.673/scaf_103.60/scaf_105.109/scaf_105.265/scaf_105.266/scaf_105.309/scaf_105.361/scaf_105.440/scaf_106.196/scaf_106.205/scaf_106.89/scaf_108.287/scaf_108.459/scaf_108.520/scaf_111.1178/scaf_111.409/scaf_111.504/scaf_111.918/scaf_112.440/scaf_113.145/scaf_113.233/scaf_113.343/scaf_114.42/scaf_114.59/scaf_117.137/…	200
GO:0008565	Molecular Function: protein transporter activity	52/21089	66/37564	0.000101293	0.0114545	0.0106494	scaf_100.210/scaf_105.440/scaf_106.196/scaf_111.409/scaf_111.504/scaf_113.233/scaf_117.455/scaf_12.102/scaf_123.515/scaf_131.40/scaf_13.56/scaf_139.101/scaf_144.164/scaf_163.46/scaf_167.100/scaf_171.251/scaf_17.55/scaf_18.285/scaf_185.16/scaf_2.121/scaf_21.351/scaf_23.276/scaf_25.79/scaf_28.105/scaf_29.246/scaf_32.151/scaf_33.142/scaf_33.255/scaf_34.104/scaf_37.864/scaf_38.187/scaf_38.312/scaf_40…	52
GO:0016311	Biological Process: dephosphorylation	26/21089	29/37564	0.000107412	0.0114545	0.0106494	scaf_106.193/scaf_108.10.1/scaf_108.229/scaf_117.699/scaf_123.14/scaf_123.21/scaf_127.71/scaf_140.182/scaf_14.197/scaf_165.64/scaf_1.82/scaf_182.7/scaf_28.715/scaf_29.172/scaf_32.95/scaf_41.385/scaf_42.165/scaf_43.78/scaf_43.88/scaf_66.407/scaf_75.547/scaf_77.345/scaf_89.182/scaf_9.31/scaf_99.174/scaf_99.3	26
GO:0016597	Molecular Function: amino acid binding	43/21089	53/37564	0.000116775	0.0114545	0.0106494	scaf_100.502/scaf_101.175/scaf_101.200/scaf_10.240/scaf_103.98/scaf_108.28/scaf_109.124/scaf_111.618/scaf_117.607/scaf_12.162/scaf_12.316/scaf_125.364/scaf_125.4/scaf_126.171.1/scaf_126.3/scaf_140.131/scaf_165.176/scaf_16.530/scaf_166.4/scaf_166.54/scaf_19.521/scaf_26.46/scaf_28.404/scaf_28.822/scaf_30.113/scaf_34.304/scaf_36.38/scaf_44.508/scaf_44.59/scaf_51.89/scaf_6.119/scaf_62.128/scaf_63.448…	43
GO:0008138	Molecular Function: protein tyrosine/serine/threonine phosphatase activity	37/21089	45/37564	0.000208518	0.0187492	0.0174314	scaf_101.746/scaf_106.193/scaf_108.10.1/scaf_108.229/scaf_112.9/scaf_117.699/scaf_121.119/scaf_123.14/scaf_127.71/scaf_140.182/scaf_14.153/scaf_14.197/scaf_149.20/scaf_165.64/scaf_1.82/scaf_182.7/scaf_26.195/scaf_26.265/scaf_28.715/scaf_29.172/scaf_32.95/scaf_41.385/scaf_42.165/scaf_43.78/scaf_49.703/scaf_51.69/scaf_66.407/scaf_75.547/scaf_76.241/scaf_77.345/scaf_89.182/scaf_92.134/scaf_9.31/scaf…	37
GO:0000976	Molecular Function: transcription regulatory region sequence-specific DNA binding	133/21089	194/37564	0.00025952	0.020407	0.0189726	scaf_100.435/scaf_101.347/scaf_101.417/scaf_101.501/scaf_101.622/scaf_105.390/scaf_105.8/scaf_111.1030/scaf_111.1041/scaf_111.314/scaf_111.598/scaf_111.693/scaf_111.768/scaf_112.319/scaf_112.485/scaf_113.38/scaf_117.750/scaf_118.78/scaf_12.217/scaf_122.176/scaf_122.294/scaf_122.350/scaf_12.300/scaf_124.44/scaf_125.274/scaf_126.16.1/scaf_126.186.1/scaf_126.199/scaf_126.29/scaf_126.51/scaf_131.38/s…	133
GO:0007264	Biological Process: small GTPase mediated signal transduction	159/21089	236/37564	0.00026478	0.020407	0.0189726	scaf_100.324/scaf_100.422/scaf_100.57/scaf_101.256/scaf_101.534/scaf_101.673/scaf_103.60/scaf_105.109/scaf_105.265/scaf_105.266/scaf_105.309/scaf_106.89/scaf_108.287/scaf_108.422/scaf_108.459/scaf_108.520/scaf_111.1178/scaf_111.918/scaf_111.994/scaf_112.440/scaf_113.145/scaf_114.59/scaf_117.274/scaf_117.756/scaf_117.771.2/scaf_118.115.1/scaf_118.363/scaf_1.188/scaf_118.93/scaf_120.13/scaf_120.187…	159
GO:0051087	Molecular Function: chaperone binding	33/21089	40/37564	0.000410779	0.0295487	0.0274718	scaf_100.530/scaf_105.34.2/scaf_105.422/scaf_108.435/scaf_111.103/scaf_11.220/scaf_112.488/scaf_112.593/scaf_117.664/scaf_13.18/scaf_13.40/scaf_140.140/scaf_14.132/scaf_144.55/scaf_16.538.1/scaf_171.200/scaf_18.386/scaf_37.654/scaf_40.171/scaf_49.281/scaf_49.354.2/scaf_49.453/scaf_58.170/scaf_58.268/scaf_60.174/scaf_66.507/scaf_66.600/scaf_71.51/scaf_77.123/scaf_78.274/scaf_82.79/scaf_92.121/scaf…	33
GO:0016881	Molecular Function: acid-amino acid ligase activity	83/21089	117/37564	0.000700908	0.044251	0.0411406	scaf_100.251/scaf_101.614/scaf_10.172/scaf_10.52/scaf_106.202/scaf_108.39/scaf_111.597/scaf_111.642/scaf_11.30/scaf_113.120/scaf_113.135/scaf_117.437/scaf_121.93/scaf_122.162/scaf_123.354/scaf_123.546/scaf_12.388/scaf_124.113/scaf_12.526/scaf_126.7.2/scaf_12.814/scaf_136.22/scaf_139.43/scaf_14.112/scaf_163.199/scaf_171.271/scaf_173.36/scaf_18.211/scaf_183.35/scaf_18.47/scaf_19.333/scaf_2.100/scaf…	83
GO:0006352	Biological Process: DNA-dependent transcription, initiation	123/21089	181/37564	0.000743608	0.044251	0.0411406	scaf_100.10/scaf_101.466/scaf_10.170/scaf_103.2/scaf_105.259/scaf_105.59/scaf_106.195.1/scaf_106.210/scaf_108.69/scaf_111.763/scaf_112.327/scaf_112.419/scaf_112.478/scaf_112.540/scaf_1.153/scaf_117.186/scaf_118.300/scaf_120.156/scaf_12.1043/scaf_121.106/scaf_12.178.2/scaf_122.378/scaf_123.279/scaf_12.497/scaf_12.510/scaf_125.335/scaf_12.557/scaf_126.230/scaf_12.653/scaf_12.664/scaf_12.928.1/scaf_…	123
GO:0003924	Molecular Function: GTPase activity	292/21089	460/37564	0.000773639	0.044251	0.0411406	scaf_100.232/scaf_100.324/scaf_100.422/scaf_100.43/scaf_100.485/scaf_100.57/scaf_100.88/scaf_101.204/scaf_101.212/scaf_101.256/scaf_101.399/scaf_101.486/scaf_101.534/scaf_101.572/scaf_101.607/scaf_101.673/scaf_101.722/scaf_101.765/scaf_101.783/scaf_102.135/scaf_102.271/scaf_102.35/scaf_10.243/scaf_103.157/scaf_103.36/scaf_103.60/scaf_104.161/scaf_104.211/scaf_104.56/scaf_105.109/scaf_105.259/scaf…	292
GO:0030132	Cellular Component: clathrin coat of coated pit	16/21089	17/37564	0.000779212	0.044251	0.0411406	scaf_100.214/scaf_108.179/scaf_119.165/scaf_121.73/scaf_128.59/scaf_163.246/scaf_163.262/scaf_163.82/scaf_171.41/scaf_178.126/scaf_29.194/scaf_41.129/scaf_52.252/scaf_59.411/scaf_69.288/scaf_78.82	16
